# Supplementary material for: A novel circular RNA, circXPO1, promotes lung adenocarcinoma progression by interacting with IGF2BP1
Source: Cell Death Dis. 2020 Dec 2;11(12):1031. doi: 10.1038/s41419-020-03237-8 (PMC7710735; doi:10.1038/s41419-020-03237-8)
Supplement: Supplementary file 2 — Supplementary Tables [file 41419_2020_3237_MOESM2_ESM.xlsx]

## Sheet: Table S1
	Supplementary Table1. PCR primers and siRNA sequences
	Gene	Forward Primer	Reverse Primer
	circXPO1	AGGAACCAGTGCGAAGCAAA	AAATTGTGTCGACTCTTGTCCA
	XPO1-RNA	AGAATGGCTCAAGAAGTACTGAC	TCCAAAATTGTGTCGACTCTTGTC
	XPO1-DNA	GAAGGGCTGCAAATCGGTTC	ACAAGTCGCTACAAGGCGAA
	ACTR3BP2-DNA	CTTCCACAGTTTTCCTCCCCCTT	CATTCTTTCCTGGGGGAGAACTAT
	GAPDH	CGCTCTCTGCTCCTCCTGTTC	ATCCGTTGACTCCGACCTTCAC
	ACTIN	GAAATCGTGCGTGACATTAA	AAGGAAGGCTGGAAGAGTG
	RNU1	GGGAGATACCATGATCACGAAGGT	CCACAAATTATGCAGTCGAGTTTCCC
	BTRC	CCCGTGCTCCTGCAGGGACA	CGGAATGCTCCACAAGGGTCCG
	CD44	AGAAGGTGTGGGCAGAAGAA	AAATGCACCATTTCCTGAGA
	CTNNB1	CACAAGCAGAGTGCTGAAGGTG	GATTCCTGAGAGTCCAAAGACAG
	GLI1	AGGGAGTGCAGCCAATACAG	ATTGGCCGGAGTTGATGTAG
	H19	AGAAGCGGGTCTGTTTCTTT	TGCAGCATATTCATTTCCAA
	KRAS	ACACAAAACAGGCTCAGGACT	AGGCATCATCAACACCCTGT
	MAPT	TACACCATGCACCAAGAC	GTCTCCAATGCCTGCTTCTT
	PABPC1	AGCAAATGTTGGGTGAACGG	ACCGGTGGCACTGTTAACTG
	PPP1R9B	AGCCGGAAGATCCATTTCA	GTTGCGACGATCGTAATCCT
	PTEN	GCTACCTGTTAAAGAATCATCTGG	CATGAACTTGTCTTCCCGT
	IGF2	GCGGCTTCTACTTCAGCAG	CAGGTGTCATATTGGAAGAAC
		Sense (5’-3’)	Antisense (5’-3’)
	si-circXPO1	CCUUCGCACUGGUUCCUUGGA	CAAGGAACCAGUGCGAAGGCA
	si-CTNNB1	CCAGGUGGUAGUUAAUAAATT	UUUAUUAACUACCACCUGGTT
	si-IGF2BP1	CCCAGUAUGUGGGUGCCAUTT	AUGGCACCCACAUACUGGGTT
	Negative control	UUCUCCGAACGUGUCACGUTT	ACGUGACACGUUCGGAGAATT

## Sheet: Table S2
	Supplementary Table 2.The antibodies for Western blotting
No.	Antibodies name	Manufacturers	RRID/CAT#
1	Rabbit anti-IGF2BP1 antibody	MBL International	AB_1570640
2	Rabbit anti-Cyclin D1 antibody	Origene	AB_2055179
3	Mouse Anti-ACTB antibody	Proteintech	AB_2289225
4	Rabbit anti-GAPDH antibody	Proteintech	AB_2263076
5	Rabbit anti-CTNNB1 antibody	Proteintech	AB_2086128
6	HRP AffiniPure Goat Anti-Mouse antibody	EarthOx Life Sciences	AB_2572419
7	Rabbit Anti-IgG Polyclonal Antibody	MBL International	AB_843202
8	HRP AffiniPure Goat Anti-Rabbit antibody	EarthOx Life Sciences	E031120-02
9	Rabbit anti-PCNA antibody	Proteintech	AB_2160330
10	Rabbit anti-E-Cadherin antibody	Proteintech	AB_10697811
11	Rabbit anti-Vimentin antibody	Proteintech	AB_2273020

## Sheet: Table S3
	Supplementary Table 3. Baseline of analyzed lung adenocarcinoma patients and correlation between circXPO1 expression and clinical characteristics(n=76)
			circXPO1						Factors	Alive	Dead	P value(Uni-variate)	P value(Multi-varaiate)
	Characteristics		Low-level	High-level		P value			circXPO1
	Sex		（no.27）	（no.49）					Low-level	16	11	0.391	0.983
	Male		16	28		0.858			High-level	23	26
	Female		11	21					Sex
	Age(years)								Male	23	21	0.783	0.948
	≥60		19	27		0.192			Female	16	16
	＜60		8	22					Age(years)
	Smoking								≥60	25	21	0.521	0.665
	Yes		10	16		0.7			＜60	14	16
	No		17	33					Smoking
	Cancer location								Yes	13	13	0.764	0.823
	Upper+Middle lobe		15	26		0.835			No	26	24
	Lower lobe		12	23					Cancer location
	Tumor size								Upper+Middle lobe	19	22	0.289	0.199
	＜3cm		19	23		0.027			Lower lobe	20	15
	≥3cm		8	26					Tumor size
	TNM stage								＜3cm	26	16	0.028	0.767
	I		16	18		0.049			≥3cm	13	21
	II-IV		11	31					TNM stage
	Lymphatic metastasis								I	26	8	<0.001	<0.001
	negative		17	22		0.14			II-IV	13	29
	positive		10	27					Lymphatic metastasis
									negative	28	11	0.001	0.933
	P values are calculated by unpaired t test								positive	11	26
									Univaraiate P values are calculated by and multivariate

## Sheet: Table S4
			Supplementary Table 4. Correlation between circXPO1 expression and clinical characteristics and survival (n=61)
				circXPO1
		Characteristics		Low-level	High-level		P value				Factors	Alive	Dead	P value (Uni-varaiate)	P value (Multivariate)
		Sex									circXPO1			0.016	0.221
		Male		5	20		0.117				Low-level	16	3
		Female		14	22						High-level	22	20
		Age(years)									Sex			0.052	0.972
		≥60		10	28		0.295				Male	13	12
		＜60		9	14						Female	25	11
		Smoking									Age(years)			0.364	0.431
		Yes		2	14		0.061				≥60	22	16
		No		17	28						＜60	16	7
		Cancer location									Smoking			0.112	0.427
		Upper+Middle lobe		12	33		0.205				Yes	7	9
		Lower lobe		7	9						No	31	14
		Tumor size									Cancer location			0.279	0.723
		＜3cm		14	30		0.856				Upper+Middle lobe	26	19
		≥3cm		5	12						Lower lobe	12	4
		TNM stage									Tumor size			0.042	0.108
		I		17	21		0.003				＜3cm	29	15
		II-IV		2	21						≥3cm	9	8
		Lymphatic metastasis									TNM stage			<0.001	<0.001
		negative		17	28		0.061				I	34	4
		positive		2	14						II-IV	4	19
		P values are calculated by unpaired t test
											Univaraiate P values are calculated by and multivariate

## Sheet: Table S5
	Supplementary Table 5. Mass spectrometry results of MS2 pull down assay
Protein FDR Confidence: Combined	Master	Accession	Description	Exp. q-value: Combined	Sum PEP Score	Coverage [%]	# Peptides	# PSMs	# Unique Peptides	# Protein Groups	# AAs	MW [kDa]	calc. pI	Score Sequest HT: Sequest HT	# Peptides (by Search Engine): Sequest HT	# Razor Peptides	Found in circXPO1	Found in MS2 control	Modifications
High	Master Protein	Q9NZI8	Insulin-like growth factor 2 mRNA-binding protein 1 OS=Homo sapiens GN=IGF2BP1 PE=1 SV=2	0.001	2.256	2	1	1	1	1	577	63.4	9.2	0	1	0	High	Not Found
High	Master Protein	P50454	Serpin H1 OS=Homo sapiens GN=SERPINH1 PE=1 SV=2	0	9.049	9	3	3	3	1	418	46.4	8.69	2.03	3	0	High	Not Found
High	Master Protein	J3QQX2	Rho GDP-dissociation inhibitor 1 OS=Homo sapiens GN=ARHGDIA PE=1 SV=1	0	3.279	12	2	2	2	1	235	25.8	7.44	0	2	0	High	Not Found
High	Master Protein	Q13835	Plakophilin-1 OS=Homo sapiens GN=PKP1 PE=1 SV=2	0	3.69	3	2	2	2	1	747	82.8	9.13	0	2	0	High	Not Found
High	Master Protein	Q14566	DNA replication licensing factor MCM6 OS=Homo sapiens GN=MCM6 PE=1 SV=1	0	4.214	3	2	2	2	1	821	92.8	5.41	0	2	0	High	Not Found
High	Master Protein	Q03169	Tumor necrosis factor alpha-induced protein 2 OS=Homo sapiens GN=TNFAIP2 PE=1 SV=2	0	2.83	5	2	2	2	1	654	72.6	6.46	0	2	0	High	Not Found
High	Master Protein	F5H423	Uncharacterized protein OS=Homo sapiens PE=3 SV=1	0	12.283	9	3	3	2	1	210	23.3	8.6	2.31	3	1	High	Not Found
Medium	Master Protein	Q04941	Proteolipid protein 2 OS=Homo sapiens GN=PLP2 PE=1 SV=1	0.02	1.466	10	1	1	1	1	152	16.7	7.24	0	1	0	High	Not Found
High	Master Protein	Q15645	Pachytene checkpoint protein 2 homolog OS=Homo sapiens GN=TRIP13 PE=1 SV=2	0	3.036	2	1	1	1	1	432	48.5	6.09	1.67	1	0	High	Not Found
Medium	Master Protein	P01024	Complement C3 OS=Homo sapiens GN=C3 PE=1 SV=2	0.02	1.462	1	1	1	1	1	1663	187	6.4	0	1	0	High	Not Found
High	Master Protein	P78527	DNA-dependent protein kinase catalytic subunit OS=Homo sapiens GN=PRKDC PE=1 SV=3	0	2.734	0	1	1	1	1	4128	468.8	7.12	0	1	0	High	Not Found
High	Master Protein	P61106	Ras-related protein Rab-14 OS=Homo sapiens GN=RAB14 PE=1 SV=4	0	6.393	10	2	3	1	1	215	23.9	6.21	1.73	2	0	High	Not Found
High	Master Protein	P84085	ADP-ribosylation factor 5 OS=Homo sapiens GN=ARF5 PE=1 SV=2	0	6.819	14	2	2	1	1	180	20.5	6.79	2.31	2	0	High	Not Found
Medium	Master Protein	P62191	26S protease regulatory subunit 4 OS=Homo sapiens GN=PSMC1 PE=1 SV=1	0.012	1.593	3	1	1	1	1	440	49.2	6.21	0	1	0	High	Not Found
Medium	Master Protein	P48729-2	Isoform 2 of Casein kinase I isoform alpha OS=Homo sapiens GN=CSNK1A1	0.038	1.302	4	1	1	1	1	365	41.9	9.6	0	1	0	High	Not Found
High	Master Protein	Q95604	HLA class I histocompatibility antigen, Cw-17 alpha chain OS=Homo sapiens GN=HLA-C PE=1 SV=1	0.001	2.538	4	1	1	1	1	372	41.2	6.8	0	1	0	High	Not Found
Medium	Master Protein	Q7Z2X4	PTB-containing, cubilin and LRP1-interacting protein OS=Homo sapiens GN=PID1 PE=1 SV=1	0.031	1.336	8	1	1	1	1	250	28.3	7.01	0	1	0	High	Not Found	Acetyl [N-Term]
High	Master Protein	Q16763	Ubiquitin-conjugating enzyme E2 S OS=Homo sapiens GN=UBE2S PE=1 SV=2	0	2.744	7	1	1	1	1	222	23.8	8.38	0	1	0	High	Not Found
High	Master Protein	P48735	Isocitrate dehydrogenase [NADP], mitochondrial OS=Homo sapiens GN=IDH2 PE=1 SV=2	0	5.966	7	1	1	1	1	452	50.9	8.69	2.05	1	0	High	Not Found
High	Master Protein	P12814-4	Isoform 4 of Alpha-actinin-1 OS=Homo sapiens GN=ACTN1	0	30.383	9	8	12	1	1	930	107.1	5.58	8.67	8	0	High	Not Found
High	Master Protein	Q9ULV4-3	Isoform 3 of Coronin-1C OS=Homo sapiens GN=CORO1C	0	3.665	2	1	1	1	1	527	58.9	7.75	0	1	0	High	Not Found
Medium	Master Protein	J3QK90	NSFL1 cofactor p47 OS=Homo sapiens GN=NSFL1C PE=1 SV=1	0.011	1.622	3	1	1	1	1	372	40.8	5.1	0	1	0	High	Not Found
Medium	Master Protein	D3DQ30	HCG40295, isoform CRA_d OS=Homo sapiens GN=TTC39A PE=4 SV=1	0.023	1.398	4	1	1	1	1	550	63.1	7.43	0	1	0	High	Not Found	Acetyl [N-Term]
High	Master Protein	P25311	Zinc-alpha-2-glycoprotein OS=Homo sapiens GN=AZGP1 PE=1 SV=2	0.001	2.119	4	1	1	1	1	298	34.2	6.05	0	1	0	High	Not Found
High	Master Protein	P49748-3	Isoform 3 of Very long-chain specific acyl-CoA dehydrogenase, mitochondrial OS=Homo sapiens GN=ACADVL	0.01	1.641	3	1	1	1	1	678	72.9	8.75	0	1	0	High	Not Found
Medium	Master Protein	P36268-3	Isoform 3 of Inactive gamma-glutamyltranspeptidase 2 OS=Homo sapiens GN=GGT2	0.034	1.325	2	1	1	1	1	574	62.1	7.33	0	1	0	High	Not Found
High	Master Protein	P49736	DNA replication licensing factor MCM2 OS=Homo sapiens GN=MCM2 PE=1 SV=4	0.001	2.124	1	1	1	1	1	904	101.8	5.52	0	1	0	High	Not Found
High	Master Protein	Q15631	Translin OS=Homo sapiens GN=TSN PE=1 SV=1	0.001	2.367	5	1	1	1	1	228	26.2	6.44	0	1	0	High	Not Found
Medium	Master Protein	Q9NR30	Nucleolar RNA helicase 2 OS=Homo sapiens GN=DDX21 PE=1 SV=5	0.023	1.404	2	1	1	1	1	783	87.3	9.28	0	1	0	High	Not Found
High	Master Protein	O96008	Mitochondrial import receptor subunit TOM40 homolog OS=Homo sapiens GN=TOMM40 PE=1 SV=1	0.01	1.731	3	1	1	1	1	361	37.9	7.25	0	1	0	High	Not Found
High	Master Protein	O00159	Unconventional myosin-Ic OS=Homo sapiens GN=MYO1C PE=1 SV=4	0.001	2.574	1	1	1	1	1	1063	121.6	9.41	0	1	0	High	Not Found
High	Master Protein	Q16891	Mitochondrial inner membrane protein OS=Homo sapiens GN=IMMT PE=1 SV=1	0.009	1.792	1	1	1	1	1	758	83.6	6.48	0	1	0	High	Not Found
High	Master Protein	P21283	V-type proton ATPase subunit C 1 OS=Homo sapiens GN=ATP6V1C1 PE=1 SV=4	0	13.207	5	1	2	1	1	382	43.9	7.46	2.54	1	0	High	Not Found
High	Master Protein	Q9Y6N5	Sulfide:quinone oxidoreductase, mitochondrial OS=Homo sapiens GN=SQRDL PE=1 SV=1	0	4.519	2	1	1	1	1	450	49.9	9.11	0	1	0	High	Not Found
High	Master Protein	P43686	26S protease regulatory subunit 6B OS=Homo sapiens GN=PSMC4 PE=1 SV=2	0.001	2.317	2	1	1	1	1	418	47.3	5.21	0	1	0	High	Not Found
High	Master Protein	Q12874	Splicing factor 3A subunit 3 OS=Homo sapiens GN=SF3A3 PE=1 SV=1	0	5.832	4	1	1	1	1	501	58.8	5.38	0	1	0	High	Not Found
High	Master Protein	P52306-5	Isoform 5 of Rap1 GTPase-GDP dissociation stimulator 1 OS=Homo sapiens GN=RAP1GDS1	0	3.373	3	1	1	1	1	608	66.3	5.31	0	1	0	High	Not Found
High	Master Protein	P13796	Plastin-2 OS=Homo sapiens GN=LCP1 PE=1 SV=6	0.001	2.578	3	1	1	1	1	627	70.2	5.43	0	1	0	High	Not Found
High	Master Protein	Q15691	Microtubule-associated protein RP/EB family member 1 OS=Homo sapiens GN=MAPRE1 PE=1 SV=3	0.001	2.608	4	1	1	1	1	268	30	5.14	0	1	0	High	Not Found
High	Master Protein	H0YAZ4	Cyclic nucleotide-gated cation channel beta-3 (Fragment) OS=Homo sapiens GN=CNGB3 PE=4 SV=1	0.009	1.677	11	1	1	1	1	111	12.3	10.29	0	1	0	High	Not Found	Acetyl [N-Term]
High	Master Protein	Q96TA1	Niban-like protein 1 OS=Homo sapiens GN=FAM129B PE=1 SV=3	0	4.996	2	1	1	1	1	746	84.1	6.19	2.67	1	0	High	Not Found
High	Master Protein	Q5SRD1	Putative mitochondrial import inner membrane translocase subunit Tim23B OS=Homo sapiens GN=TIMM23B PE=5 SV=2	0	3.461	4	1	1	1	1	257	28	9.39	1.96	1	0	High	Not Found
High	Master Protein	P20340	Ras-related protein Rab-6A OS=Homo sapiens GN=RAB6A PE=1 SV=3	0	5.966	8	2	3	1	1	208	23.6	5.54	1.73	2	1	High	Not Found
